# Supplementary material for: Research on health education and health promotion during the process of schistosomiasis elimination III new approaches for student health education
Source: PLoS Negl Trop Dis. 2025 Aug 6;19(8):e0013388. doi: 10.1371/journal.pntd.0013388 (PMC12338806; doi:10.1371/journal.pntd.0013388)
Supplement: S1 Data — (XLSX) [file pntd.0013388.s004.xlsx]

## Sheet: Sheet1
pre- and post-intervention	Classes	Group	Q1	Q2	Q3	Q4	Q5	Q6	Q7	Q8	Q9	Q10	Q11	Q12	Q13	Behaviors1	Behaviors2	Behaviors3	Behaviors4	Behaviors5	Behaviors6	Behaviors7	Judgment1	Judgment2	Judgment3	Judgment4	Judgment5	Judgment6	Judgment7
1	6(1)	1	0	1	1	1	0	1	1	1	1	1	0	1	1	1	0	1	1	1	1	1	0	1	1	1	1	1	1
1	6(1)	1	1	1	1	1	0	1	0	1	1	0	0	1	1	1	1	1	1	1	1	1	1	1	0	0	1	1	1
1	6(1)	1	1	1	0	1	1	1	0	1	1	1	1	1	1	1	1	1	1	1	1	1	1	1	1	1	1	1	1
1	6(1)	1	1	1	1	1	1	1	1	1	1	1	0	1	1	1	1	0	0	1	1	1	1	1	0	1	1	1	1
1	6(1)	1	1	0	0	1	1	1	0	0	1	0	0	1	0	1	1	1	1	1	1	1	0	1	1	1	1	1	1
1	6(1)	1	0	1	1	1	1	1	1	0	1	1	0	1	1	1	1	1	1	1	1	1	0	1	1	1	1	0	0
1	6(1)	1	1	0	1	0	0	1	1	1	1	0	0	1	1	1	1	1	1	1	1	1	1	1	0	1	1	0	1
1	6(1)	1	1	1	0	1	1	1	1	1	1	0	0	1	1	1	0	1	1	1	1	1	0	1	1	1	1	1	1
1	6(1)	1	1	1	1	1	0	1	1	1	1	1	1	1	1	1	1	1	1	1	1	1	0	0	1	1	1	1	1
1	6(1)	1	1	0	1	1	1	1	0	1	1	1	0	1	1	0	1	1	1	1	1	1	0	1	1	1	1	1	1
1	6(1)	1	1	1	0	1	1	1	0	1	1	1	1	1	1	1	1	1	1	1	1	1	1	0	0	1	1	1	0
1	6(1)	1	1	1	1	1	1	1	1	0	1	1	1	1	0	1	1	1	1	1	1	1	1	1	1	0	1	0	1
1	6(1)	1	1	0	1	1	1	1	0	1	1	1	0	0	1	1	1	1	1	1	1	1	0	1	0	1	1	1	1
1	6(1)	1	1	1	1	1	1	1	1	1	1	1	0	1	0	1	0	1	1	1	1	1	0	0	1	1	1	1	1
1	6(1)	1	1	1	0	1	1	1	0	1	1	1	1	1	1	1	1	1	1	1	1	1	1	1	1	1	1	1	1
1	6(1)	1	1	1	1	1	1	1	0	0	1	1	1	1	1	1	1	1	1	1	1	1	0	1	1	1	0	1	1
1	6(1)	1	0	0	0	1	1	1	1	1	0	1	0	0	1	1	0	1	0	1	1	1	1	0	0	0	1	0	1
1	6(1)	1	0	1	1	1	1	0	1	1	1	1	0	1	0	1	1	1	1	1	1	1	0	1	0	0	1	0	1
1	6(1)	1	0	0	0	1	1	0	1	0	1	1	1	1	1	1	1	1	1	1	1	1	0	1	1	1	1	1	1
1	6(1)	1	1	1	1	0	1	0	0	1	1	1	0	0	1	1	0	1	1	1	1	0	1	1	1	1	1	1	0
1	6(1)	1	1	1	0	1	1	1	1	0	1	1	1	1	1	1	1	1	1	1	1	1	0	1	1	1	1	1	1
1	6(1)	1	1	1	0	1	1	0	0	1	1	1	1	1	1	1	1	1	1	0	1	0	0	1	0	0	0	0	0
1	6(1)	1	1	1	0	1	1	1	0	1	1	1	1	1	1	1	1	1	1	1	1	0	0	1	1	1	1	1	1
1	6(1)	1	1	1	0	1	1	1	0	1	1	1	0	1	1	1	1	1	0	1	1	1	0	1	0	1	1	1	1
1	6(1)	1	0	1	1	1	0	1	0	1	1	0	1	1	1	1	1	1	1	0	1	1	0	0	1	1	0	0	0
1	6(1)	1	1	1	1	1	1	1	1	1	1	1	0	1	1	1	1	1	1	1	1	1	0	1	0	1	1	1	1
1	6(1)	1	1	1	0	1	1	0	1	1	1	1	0	1	1	1	1	1	1	1	1	1	0	0	0	0	1	1	0
1	6(1)	1	1	1	1	1	1	1	0	1	1	1	0	1	1	1	1	1	1	1	1	1	1	1	1	1	1	1	1
1	6(1)	1	0	1	1	1	1	1	1	1	1	1	1	1	1	1	1	1	1	1	1	1	0	1	1	1	1	0	0
1	6(1)	1	1	1	1	1	1	1	0	1	1	1	0	1	1	1	1	1	1	1	1	1	0	1	0	1	1	1	1
1	6(1)	1	0	1	1	1	1	1	0	1	1	1	0	0	1	1	1	1	1	1	1	1	0	1	1	1	1	1	1
1	6(1)	1	1	1	1	1	1	1	1	1	1	0	0	1	1	1	1	1	1	1	1	1	1	1	1	1	1	1	1
1	6(1)	1	0	1	1	1	1	1	1	1	1	1	1	1	1	1	1	1	1	1	1	1	1	1	1	0	1	0	1
1	6(1)	1	1	0	1	0	1	1	1	1	1	1	0	0	1	1	1	1	1	0	1	0	0	1	0	1	1	1	1
1	6(1)	1	1	1	1	1	1	1	0	1	1	1	0	1	1	1	1	1	1	1	1	1	0	1	1	1	1	0	1
1	6(1)	1	0	1	0	1	1	1	1	1	1	1	1	1	0	1	1	1	1	1	1	1	0	1	1	1	1	1	1
1	6(1)	1	1	1	0	1	1	1	1	1	1	1	0	1	1	1	1	1	1	1	0	1	0	1	0	1	1	0	1
1	6(1)	1	1	0	1	1	1	1	0	1	1	1	0	1	1	1	1	1	1	1	1	1	0	1	1	1	1	0	1
1	6(1)	1	0	0	1	1	0	1	0	1	1	1	0	1	0	1	1	1	1	1	1	1	0	0	1	1	1	1	1
1	6(1)	1	1	1	0	1	1	1	0	1	1	1	0	1	0	1	1	1	1	1	1	1	1	1	1	0	1	1	0
1	6(1)	1	1	0	0	1	1	0	1	1	1	1	0	1	1	1	1	1	1	1	1	1	0	1	1	1	1	1	1
1	6(1)	1	1	1	1	1	1	1	0	1	1	1	0	1	1	1	0	1	1	1	0	1	0	1	1	1	1	1	1
1	6(1)	1	0	0	1	1	0	1	0	1	1	1	1	1	1	1	1	1	1	1	1	1	0	1	0	0	1	1	1
1	6(1)	1	1	1	0	1	1	1	0	1	1	1	0	1	1	0	1	1	1	1	1	1	0	1	1	0	1	1	1
1	6(1)	1	0	0	0	1	1	1	1	1	1	0	0	1	1	1	1	1	1	1	1	1	1	1	1	1	1	0	1
1	6(1)	1	0	0	0	0	1	1	1	0	1	0	1	0	1	1	0	1	0	1	1	1	0	0	1	1	0	1	1
1	6(1)	1	1	1	1	1	1	1	0	0	1	0	0	1	0	1	1	1	1	1	1	1	0	0	0	1	1	1	1
1	6(1)	1	0	0	1	0	0	1	0	1	1	1	0	0	1	0	1	1	1	1	0	1	0	0	1	0	1	1	1
1	6(1)	1	1	1	0	1	1	1	1	1	1	1	0	1	1	1	1	1	1	0	1	1	0	1	1	1	1	1	0
1	6(1)	1	0	1	1	1	1	1	0	0	0	1	0	1	1	0	1	1	0	1	1	1	0	1	1	1	1	1	0
1	6(1)	1	0	0	0	1	1	1	0	1	1	1	1	1	1	1	0	1	1	1	1	1	1	0	1	1	1	1	0
1	6(1)	1	1	1	0	1	1	1	0	1	1	1	0	1	1	1	1	1	1	1	1	1	0	0	0	0	1	1	1
1	6(1)	1	0	0	0	1	1	0	0	1	1	1	1	0	0	0	1	1	1	0	1	1	0	1	1	0	1	1	0
1	6(1)	1	1	0	0	1	1	1	1	1	1	1	0	1	0	1	1	1	1	1	1	1	0	1	1	1	1	1	1
1	6(2)	2	1	0	1	1	1	1	0	1	1	1	0	1	1	1	1	1	1	1	0	1	0	1	1	1	1	1	0
1	6(2)	2	1	1	0	1	1	1	1	1	1	1	0	1	0	1	1	1	1	1	1	1	0	1	1	1	1	1	1
1	6(2)	2	1	1	1	1	1	1	0	1	1	1	0	1	1	0	1	1	1	1	1	1	1	1	1	1	1	1	0
1	6(2)	2	1	0	1	0	1	1	1	1	1	1	0	0	1	1	1	1	1	1	1	1	0	1	0	1	1	0	1
1	6(2)	2	1	1	1	1	0	1	1	1	1	1	0	1	1	1	1	1	1	1	1	1	0	0	1	1	1	1	1
1	6(2)	2	0	1	1	0	0	1	0	0	1	1	0	1	1	1	1	1	1	1	1	1	0	1	1	1	1	1	1
1	6(2)	2	0	0	0	0	1	1	0	0	1	0	0	0	0	0	0	0	0	0	1	0	1	0	0	1	0	1	0
1	6(2)	2	1	1	0	1	1	1	0	1	1	1	0	1	1	0	1	1	1	1	1	0	0	1	1	1	1	1	1
1	6(2)	2	0	1	0	1	0	0	0	1	1	1	1	1	1	0	0	0	1	0	1	1	0	1	0	0	0	0	0
1	6(2)	2	0	0	1	0	0	1	1	0	1	1	0	0	0	1	1	1	1	1	1	1	0	1	1	0	1	1	0
1	6(2)	2	1	1	1	1	1	1	1	0	1	1	1	1	0	1	1	1	1	1	1	1	1	0	0	1	0	1	1
1	6(2)	2	1	0	0	1	0	1	0	1	1	1	0	1	1	1	0	1	1	1	1	0	1	1	1	1	1	1	1
1	6(2)	2	1	0	1	1	0	1	0	1	1	1	0	1	1	1	0	1	1	1	1	1	0	0	1	1	1	1	1
1	6(2)	2	1	1	0	1	1	1	1	1	1	1	0	1	0	1	1	1	1	1	1	1	0	1	0	1	1	1	1
1	6(2)	2	1	1	1	1	0	1	0	1	1	1	0	1	1	1	1	1	1	1	1	1	0	1	1	1	1	1	1
1	6(2)	2	1	1	0	1	1	1	1	1	1	1	0	1	1	1	1	1	1	1	1	1	0	1	1	1	1	1	1
1	6(2)	2	0	1	0	0	0	1	1	0	0	0	1	1	1	1	1	1	1	1	0	0	0	0	0	0	1	0	1
1	6(2)	2	1	0	0	1	1	1	1	1	0	1	0	1	1	1	1	0	1	1	1	1	0	0	0	0	1	0	0
1	6(2)	2	1	0	1	1	1	1	1	1	1	1	0	1	1	1	1	1	1	1	1	1	1	1	0	1	0	1	1
1	6(2)	2	0	1	1	0	0	1	0	1	1	1	0	0	0	0	1	0	1	1	1	1	0	1	1	1	0	1	1
1	6(2)	2	0	1	1	1	1	1	0	1	1	0	0	0	1	1	1	1	0	1	1	1	0	1	1	1	1	1	0
1	6(2)	2	1	1	1	1	1	1	0	1	1	1	0	1	1	0	1	1	1	1	1	1	0	1	0	1	1	1	1
1	6(2)	2	1	1	1	1	1	1	0	1	1	1	0	1	1	1	1	1	1	1	1	1	0	1	1	1	1	1	1
1	6(2)	2	1	1	0	1	1	1	0	1	1	1	0	1	1	1	1	1	1	1	0	1	0	0	1	1	1	1	1
1	6(2)	2	0	1	1	1	1	1	1	1	1	1	0	0	1	0	1	1	1	1	1	1	1	1	1	1	1	0	1
1	6(2)	2	1	1	1	1	1	1	1	1	1	1	0	0	0	1	0	1	1	1	1	0	0	1	1	1	1	1	1
1	6(2)	2	0	0	0	1	1	1	0	1	1	1	0	1	1	0	1	0	1	1	1	1	0	1	1	1	1	0	1
1	6(2)	2	0	1	1	1	0	1	0	0	1	1	0	1	1	1	0	1	1	1	1	1	0	1	1	0	1	1	1
1	6(2)	2	1	0	1	1	1	1	0	0	1	1	0	1	1	1	1	1	1	1	1	1	0	1	1	1	1	0	0
1	6(2)	2	1	0	1	1	1	1	0	1	1	1	0	1	1	1	1	1	0	1	1	1	0	1	1	1	1	1	1
1	6(2)	2	1	1	0	1	1	1	0	1	1	1	0	1	1	1	1	1	1	1	1	1	1	1	1	1	1	1	1
1	6(2)	2	1	1	0	1	0	1	0	1	1	1	0	1	1	1	0	1	1	1	1	1	0	1	1	1	1	1	1
1	6(2)	2	1	1	0	1	1	1	1	1	1	1	0	1	1	1	1	1	1	0	1	1	1	0	1	1	1	1	1
1	6(2)	2	1	1	0	1	1	1	0	1	1	1	0	1	1	1	1	1	1	1	1	1	0	1	1	1	1	1	0
1	6(2)	2	1	0	1	1	1	1	0	1	1	1	0	0	1	1	0	1	1	1	1	1	0	0	0	1	1	0	1
1	6(2)	2	1	1	0	1	1	1	1	0	1	1	1	1	1	1	1	1	1	1	1	1	0	0	1	1	1	1	1
1	6(2)	2	1	1	1	1	0	1	1	1	1	1	1	1	1	1	1	1	1	1	1	1	0	1	0	1	1	0	0
1	6(2)	2	1	1	1	1	1	0	0	1	1	1	0	1	1	0	1	1	1	1	1	1	0	1	1	1	1	0	1
1	6(2)	2	1	0	1	1	0	1	1	1	1	1	1	1	1	1	1	1	1	1	1	1	0	1	0	1	1	0	0
1	6(2)	2	1	1	1	1	1	1	0	1	1	1	1	0	1	1	1	1	1	1	1	0	0	0	1	1	0	1	0
1	6(2)	2	1	1	1	1	1	1	0	1	1	1	1	1	1	1	1	1	1	1	1	1	1	0	1	1	1	1	0
1	6(2)	2	1	1	1	1	1	1	0	1	1	1	1	1	1	1	1	1	1	1	1	1	1	1	1	1	1	0	1
1	6(2)	2	0	1	0	1	1	1	1	1	1	1	0	0	1	1	1	1	1	1	0	1	1	0	0	0	0	1	0
1	6(2)	2	1	1	1	1	1	1	0	1	1	1	0	0	1	1	1	1	1	1	1	1	0	0	1	0	0	1	0
1	6(2)	2	0	0	0	0	0	1	1	0	1	0	0	0	0	1	1	1	1	1	1	1	1	0	0	1	1	1	0
1	6(2)	2	1	1	1	1	1	1	0	1	1	1	0	1	1	1	1	1	1	1	1	1	0	1	1	1	1	1	1
1	6(2)	2	1	1	1	1	1	1	0	1	1	1	1	1	1	1	1	1	1	1	1	1	0	1	0	1	1	1	0
1	6(2)	2	0	1	1	1	1	1	0	1	1	1	0	1	1	1	1	1	1	0	1	1	0	1	1	0	1	1	1
1	6(2)	2	1	0	0	1	0	1	1	1	1	1	0	1	1	1	1	1	1	1	1	1	0	1	1	1	1	1	1
1	6(2)	2	0	0	1	1	0	1	0	1	1	1	0	0	1	1	1	1	1	1	1	1	1	1	1	1	1	0	1
1	6(2)	2	0	0	0	1	1	1	1	0	1	1	0	0	1	1	1	1	0	1	1	1	1	0	1	0	1	1	1
1	6(2)	2	1	1	1	1	1	1	1	1	1	0	0	1	1	1	1	1	1	1	1	1	1	1	1	1	1	1	1
1	6(2)	2	0	1	1	1	0	1	0	0	1	1	0	0	1	1	1	1	1	0	0	1	0	1	1	0	1	0	1
1	6(3)	3	1	0	1	1	1	1	0	1	1	1	0	1	0	1	1	1	1	1	1	1	0	1	1	1	1	1	1
1	6(3)	3	1	0	1	1	1	0	1	0	1	1	1	1	1	1	1	1	1	1	1	1	0	1	1	1	1	1	1
1	6(3)	3	1	1	1	1	0	1	1	1	1	1	0	1	1	1	1	1	1	1	1	1	0	1	1	1	1	1	1
1	6(3)	3	1	1	1	1	1	1	0	0	1	1	0	1	1	1	1	1	1	1	1	1	1	1	1	1	1	0	1
1	6(3)	3	1	1	1	1	1	1	0	1	1	1	0	1	1	1	1	1	1	1	1	1	0	1	1	1	1	1	1
1	6(3)	3	1	0	0	1	1	1	1	0	1	1	0	1	1	1	1	1	1	1	1	0	0	0	1	1	1	0	1
1	6(3)	3	1	0	1	1	1	1	1	1	1	1	0	1	1	1	1	1	1	1	1	1	1	0	1	1	1	1	1
1	6(3)	3	1	1	1	1	1	1	0	0	1	1	0	0	1	1	1	1	0	1	1	1	0	1	0	1	1	1	1
1	6(3)	3	1	1	1	1	1	1	0	1	1	1	0	1	1	0	1	1	1	1	1	1	0	1	1	1	1	1	0
1	6(3)	3	0	0	0	1	0	1	0	1	1	1	0	0	1	0	1	1	1	1	1	1	0	1	0	1	1	1	1
1	6(3)	3	1	0	1	0	1	1	0	1	1	1	0	0	1	1	1	1	1	1	0	1	0	1	1	1	1	1	1
1	6(3)	3	0	0	1	1	1	1	0	1	1	1	0	0	1	1	1	1	0	0	1	0	0	0	1	1	1	1	1
1	6(3)	3	1	0	1	0	1	1	0	1	1	1	0	1	1	0	1	1	1	1	1	1	0	0	1	1	1	1	0
1	6(3)	3	1	1	0	1	1	1	0	1	1	1	0	1	1	1	1	1	1	1	1	1	1	1	0	0	1	1	1
1	6(3)	3	0	0	1	1	1	0	0	0	0	1	1	1	1	1	0	0	1	0	1	1	1	0	1	1	0	1	1
1	6(3)	3	0	1	0	1	1	0	1	1	1	1	0	1	1	0	0	1	1	1	1	1	0	1	1	1	1	0	0
1	6(3)	3	1	1	0	1	1	1	0	1	1	1	1	1	1	1	1	1	1	0	1	1	0	1	0	1	1	1	1
1	6(3)	3	1	1	1	1	1	1	1	1	1	1	1	1	1	0	1	1	1	1	0	1	1	0	1	1	1	1	0
1	6(3)	3	1	0	0	1	1	1	0	1	1	1	0	1	1	1	1	1	1	1	1	1	0	1	1	1	1	1	1
1	6(3)	3	1	1	1	1	0	0	0	1	1	1	0	1	1	1	1	1	1	1	1	1	0	0	1	1	1	1	1
1	6(3)	3	0	1	0	0	1	1	1	1	1	1	0	0	1	1	0	0	0	1	0	0	1	0	1	1	1	1	0
1	6(3)	3	1	1	1	0	1	1	0	1	1	0	1	0	1	1	0	0	0	0	1	1	1	1	1	1	1	1	0
1	6(3)	3	1	1	1	1	1	1	0	1	1	0	0	1	1	1	1	1	1	1	1	1	0	1	1	1	1	1	1
1	6(3)	3	1	0	1	1	1	1	1	1	1	1	0	1	1	0	1	1	1	0	1	1	1	1	0	1	1	1	1
1	6(3)	3	0	1	0	1	1	1	0	1	1	1	0	1	1	1	1	0	1	0	1	1	1	0	1	1	1	1	0
1	6(3)	3	0	0	0	1	1	1	1	0	1	1	0	1	1	1	1	1	1	1	1	1	1	0	0	1	1	0	1
1	6(3)	3	0	0	0	0	1	1	1	1	1	0	0	0	0	1	1	0	0	1	1	1	0	0	1	0	1	1	0
1	6(3)	3	0	0	1	1	1	0	1	1	1	1	1	1	1	1	0	1	1	1	1	1	1	0	1	1	1	1	1
1	6(3)	3	1	1	1	1	1	1	1	1	1	1	1	1	1	1	1	1	1	0	1	1	1	0	1	1	1	1	1
1	6(3)	3	1	1	1	1	1	1	0	1	1	0	1	1	1	0	0	1	1	1	1	1	0	1	1	1	1	1	1
1	6(3)	3	1	1	0	1	1	1	1	1	1	0	0	1	0	0	1	1	0	1	1	1	0	0	0	1	1	1	1
1	6(3)	3	1	1	0	1	0	1	1	1	1	1	0	1	1	1	1	1	1	1	1	1	0	1	0	1	1	1	1
1	6(3)	3	0	0	1	1	1	1	0	1	1	1	0	0	1	0	1	1	1	1	1	1	0	1	0	0	0	1	1
1	6(3)	3	1	0	0	1	1	0	0	1	1	1	1	0	0	1	1	1	1	0	1	1	0	0	0	1	1	1	0
1	6(3)	3	1	1	1	1	1	0	0	1	1	1	0	1	1	1	0	1	1	1	1	1	0	1	1	1	1	1	1
1	6(3)	3	1	0	1	1	1	0	0	1	1	1	0	0	1	0	1	1	1	1	1	1	1	0	1	1	1	1	1
1	6(3)	3	0	1	0	1	1	1	0	1	1	1	0	1	1	1	1	1	1	1	1	1	0	1	1	1	1	1	0
1	6(3)	3	1	1	1	1	1	1	1	1	1	1	0	1	1	1	1	1	1	1	1	1	0	1	0	1	1	1	1
1	6(3)	3	1	1	1	1	1	1	1	1	1	1	1	1	1	0	0	1	1	1	1	1	0	1	1	1	1	1	1
1	6(3)	3	1	1	1	1	1	1	0	1	1	1	0	1	1	0	1	1	1	1	1	1	0	1	0	1	1	1	1
1	6(3)	3	1	0	1	1	0	0	0	1	1	0	0	0	1	1	1	1	1	1	1	1	0	1	1	1	1	1	1
1	6(3)	3	1	1	1	1	1	1	0	1	1	1	0	1	1	1	1	1	0	1	1	1	0	1	0	1	1	1	1
1	6(3)	3	0	0	1	1	0	1	1	1	1	1	1	0	1	1	0	1	0	1	1	1	0	1	1	1	1	1	1
1	6(3)	3	0	0	0	0	0	1	0	1	1	1	0	1	1	1	1	1	1	1	1	1	0	1	1	1	1	0	1
1	6(3)	3	1	0	1	1	1	1	1	1	1	1	0	1	1	1	1	1	1	1	1	1	1	1	1	1	1	1	1
1	6(3)	3	1	1	1	1	0	1	0	0	1	1	0	1	1	1	1	1	1	1	1	1	1	1	0	0	1	0	1
1	6(3)	3	1	1	1	1	1	1	0	1	1	1	0	1	1	1	0	1	1	1	1	1	0	1	1	1	1	1	1
1	6(3)	3	1	1	1	1	1	1	1	1	1	1	1	1	1	1	1	1	1	1	1	1	0	1	1	0	1	1	1
1	6(3)	3	1	1	1	1	1	1	0	1	1	1	0	1	1	1	1	1	1	1	1	1	0	1	1	1	1	1	0
1	6(3)	3	1	1	0	1	1	1	1	0	1	1	1	1	0	1	1	1	0	1	1	1	0	0	1	1	0	1	0
1	6(3)	3	1	1	0	1	1	0	0	1	1	1	1	1	1	1	1	1	1	1	1	1	0	1	0	1	1	1	1
1	6(3)	3	1	1	0	1	0	1	1	1	1	1	0	1	1	1	1	1	1	1	1	1	0	1	1	1	1	1	1
1	6(3)	3	1	0	0	1	1	1	1	1	1	1	0	1	1	1	1	1	1	1	1	1	0	1	0	0	1	1	1
1	6(4)	2	1	0	0	1	1	1	1	1	1	1	0	1	1	1	1	1	1	1	1	1	0	1	0	1	1	1	0
1	6(4)	2	1	1	0	1	1	1	0	1	1	0	0	1	0	1	1	1	1	1	1	1	0	1	1	1	1	1	1
1	6(4)	2	1	0	0	1	0	1	1	1	1	0	0	1	1	1	1	1	1	1	1	1	0	0	1	1	0	1	1
1	6(4)	2	1	0	1	1	1	1	0	1	1	1	0	0	1	1	1	1	1	1	1	1	0	1	1	1	1	1	1
1	6(4)	2	0	1	1	1	1	1	0	0	1	1	0	0	1	1	0	1	1	1	1	1	0	0	1	0	1	1	1
1	6(4)	2	0	0	1	1	1	1	1	0	1	0	1	1	0	1	1	1	1	1	1	1	1	1	1	0	1	0	1
1	6(4)	2	1	0	1	1	1	1	0	1	1	1	0	1	1	1	1	1	1	0	1	1	0	0	0	0	1	1	1
1	6(4)	2	0	1	0	1	1	1	0	1	1	1	0	1	1	1	0	1	0	0	0	1	0	1	0	0	0	1	0
1	6(4)	2	1	0	1	1	1	0	1	0	1	1	0	1	0	1	0	1	1	0	1	1	1	0	1	1	1	0	1
1	6(4)	2	1	1	1	1	1	1	1	1	1	1	1	1	1	1	1	1	1	1	1	1	0	0	1	1	0	1	1
1	6(4)	2	0	1	0	1	0	1	0	0	0	1	0	0	0	0	0	1	0	0	0	0	0	1	1	1	1	1	1
1	6(4)	2	1	1	1	1	1	1	0	1	1	0	0	1	1	1	1	1	1	1	1	1	0	0	1	1	1	1	1
1	6(4)	2	0	0	1	1	1	1	1	1	1	1	0	0	1	1	1	1	1	1	1	1	0	1	0	1	1	1	0
1	6(4)	2	1	1	1	1	1	1	0	1	1	1	0	1	1	1	1	1	1	1	1	1	0	1	1	1	1	1	1
1	6(4)	2	1	0	0	1	1	1	1	1	1	1	0	1	1	1	1	1	1	1	1	1	1	1	0	1	1	1	1
1	6(4)	2	1	1	1	1	1	1	1	1	1	1	0	1	1	1	1	1	1	0	1	1	1	1	1	1	1	1	0
1	6(4)	2	0	0	0	0	0	0	0	0	0	1	0	0	0	0	0	1	1	1	1	0	1	1	0	0	1	1	1
1	6(4)	2	0	0	1	1	1	1	0	1	1	1	0	0	1	1	1	1	1	1	1	1	0	0	0	1	1	0	0
1	6(4)	2	1	1	1	1	1	1	1	1	1	1	0	1	1	1	1	1	1	1	1	1	0	0	0	0	1	1	1
1	6(4)	2	1	1	1	1	1	1	1	1	1	0	0	1	1	1	1	1	1	1	1	1	1	0	1	1	1	0	1
1	6(4)	2	1	1	1	1	1	1	0	1	0	1	1	1	1	1	1	1	1	1	1	1	0	0	1	0	1	1	1
1	6(4)	2	0	1	1	1	1	0	0	0	1	1	0	1	1	1	1	1	1	1	1	1	0	1	1	1	1	1	1
1	6(4)	2	1	1	0	1	1	1	0	0	1	1	1	1	1	1	1	1	1	0	1	1	0	1	1	1	1	1	1
1	6(4)	2	0	0	1	1	1	1	1	0	0	1	0	1	0	1	1	1	1	0	1	1	0	1	0	1	1	1	1
1	6(4)	2	1	0	1	0	1	1	1	1	1	1	0	0	1	1	1	1	1	1	1	1	0	1	0	0	1	0	1
1	6(4)	2	1	1	0	1	1	1	1	1	1	1	0	1	1	1	1	1	1	1	1	1	1	0	1	1	1	1	1
1	6(4)	2	1	0	0	1	1	1	1	1	1	1	1	1	1	1	1	1	1	0	1	1	1	0	1	1	1	0	1
1	6(4)	2	1	1	1	1	1	1	0	1	1	1	0	1	1	1	1	1	1	1	1	1	0	0	1	1	1	1	1
1	6(4)	2	1	1	1	1	1	1	0	1	1	1	0	1	1	1	1	1	1	1	1	1	0	1	1	1	1	1	1
1	6(4)	2	0	0	1	1	0	1	1	1	1	1	0	1	0	1	1	1	1	1	1	1	1	1	1	1	0	0	0
1	6(4)	2	1	1	1	1	1	1	1	0	1	1	1	1	1	1	1	1	1	1	1	0	0	0	1	1	1	1	1
1	6(4)	2	1	1	1	1	1	1	1	1	1	1	0	1	1	1	1	1	1	1	1	1	1	1	1	1	1	1	1
1	6(4)	2	1	0	0	1	1	0	0	1	1	1	0	1	1	1	1	1	1	0	1	1	0	1	0	1	1	1	1
1	6(4)	2	1	1	1	1	1	1	1	1	1	1	0	0	1	1	1	1	1	1	1	0	0	0	1	1	1	1	1
1	6(4)	2	1	1	1	1	1	1	1	1	1	1	1	0	1	1	1	1	1	1	1	1	0	0	1	1	1	0	0
1	6(4)	2	0	1	0	1	0	1	0	1	1	1	0	1	0	0	1	1	1	1	1	1	0	1	0	0	0	1	0
1	6(4)	2	1	1	1	1	1	0	0	1	1	1	0	0	1	1	1	1	1	1	1	1	0	1	1	0	1	0	0
1	6(4)	2	1	1	1	1	1	1	0	1	1	1	0	1	1	1	1	1	1	1	1	1	0	1	1	1	1	1	1
1	6(4)	2	0	0	0	1	1	0	0	1	1	0	0	1	1	1	0	1	1	0	1	1	0	1	1	0	0	1	0
1	6(4)	2	1	1	0	1	1	1	1	1	1	1	0	1	1	1	1	1	1	1	1	1	0	1	1	1	1	1	1
1	6(4)	2	0	0	0	1	1	0	1	1	1	1	0	1	1	1	1	1	1	0	1	1	0	1	1	1	1	1	1
1	6(4)	2	1	1	1	1	1	1	1	1	1	1	0	0	1	1	1	1	1	1	1	1	0	0	1	1	1	1	1
1	6(4)	2	0	0	1	0	1	0	0	1	1	1	0	0	1	1	0	1	0	1	1	1	0	1	1	1	1	0	1
1	6(4)	2	1	0	0	1	1	0	0	1	1	0	1	0	0	0	0	1	0	0	0	0	1	1	1	1	1	1	0
1	6(4)	2	1	1	1	1	1	1	1	1	1	0	0	0	1	0	0	1	1	1	1	1	1	0	1	1	1	0	1
1	6(4)	2	1	1	0	1	1	0	1	1	1	1	0	1	1	1	1	0	1	1	1	1	1	1	0	1	1	1	0
1	6(4)	2	1	1	0	1	1	1	0	1	1	1	0	1	1	1	1	1	1	1	1	1	0	0	0	1	1	1	1
1	6(4)	2	1	1	1	1	1	1	1	1	1	1	1	1	0	0	1	1	1	0	1	1	0	1	1	1	1	1	1
1	6(4)	2	1	1	0	1	1	0	1	1	1	1	1	1	1	1	1	1	1	1	0	1	1	0	0	1	1	1	0
1	6(4)	2	1	1	1	1	1	1	0	1	1	1	0	1	1	1	1	1	1	1	1	1	0	1	1	1	1	1	1
1	6(5)	1	1	1	1	1	1	1	1	1	1	1	0	1	1	1	1	1	1	1	1	1	0	1	1	1	1	1	1
1	6(5)	1	0	1	1	1	1	1	0	1	1	0	0	0	0	1	0	0	1	1	1	1	0	0	1	1	1	0	0
1	6(5)	1	1	1	1	1	1	1	0	1	1	0	0	1	1	1	1	1	1	1	1	1	0	1	0	1	0	1	1
1	6(5)	1	0	0	0	0	1	0	0	1	1	1	1	1	0	1	1	1	1	1	1	1	1	0	0	1	1	1	0
1	6(5)	1	1	1	1	1	1	1	0	1	0	1	0	1	1	0	1	1	1	1	0	1	0	0	1	1	1	0	1
1	6(5)	1	0	1	1	1	1	1	1	1	1	1	0	0	1	1	1	1	1	0	1	1	0	1	1	0	1	0	1
1	6(5)	1	0	0	1	1	0	1	0	0	1	0	0	0	1	1	0	1	1	1	1	1	0	0	0	1	1	1	0
1	6(5)	1	1	1	1	1	1	1	0	1	1	1	0	1	1	1	1	1	1	1	0	1	0	1	1	1	1	1	1
1	6(5)	1	0	1	0	1	1	1	0	1	0	1	0	0	1	1	1	1	1	1	1	1	1	1	0	1	1	1	1
1	6(5)	1	1	0	0	0	1	1	1	0	1	1	0	0	1	1	0	1	1	1	1	1	0	0	0	1	0	1	0
1	6(5)	1	1	0	1	0	1	1	1	1	1	1	0	1	1	1	1	1	1	1	1	1	1	1	0	0	1	1	1
1	6(5)	1	0	0	1	0	1	1	1	1	1	1	1	1	0	1	1	1	1	0	1	0	0	1	0	1	1	1	1
1	6(5)	1	1	1	0	1	1	0	1	1	1	1	0	0	0	1	1	1	1	1	1	1	0	1	1	1	1	1	1
1	6(5)	1	0	1	1	1	1	1	1	1	1	1	0	1	1	1	1	1	1	1	1	1	1	1	1	1	1	1	1
1	6(5)	1	1	0	1	1	1	1	0	1	0	1	0	1	1	0	0	0	1	1	1	0	0	0	1	1	0	0	0
1	6(5)	1	1	1	0	1	1	0	0	1	1	1	0	1	1	1	1	1	1	1	1	1	0	1	1	1	1	1	1
1	6(5)	1	1	0	0	1	1	1	1	0	1	1	1	1	1	1	1	1	1	1	1	0	0	0	1	1	0	1	1
1	6(5)	1	1	1	0	1	1	1	1	1	1	1	1	1	1	1	0	1	1	0	1	1	1	1	1	1	1	1	0
1	6(5)	1	1	0	0	1	1	1	1	0	1	1	0	1	1	1	1	1	1	1	1	1	1	1	1	1	0	1	1
1	6(5)	1	1	1	0	1	1	1	1	1	1	1	0	0	1	1	1	1	1	1	1	1	0	1	0	1	1	1	0
1	6(5)	1	1	0	1	1	1	1	0	1	1	1	0	1	1	1	1	1	1	1	1	1	0	0	1	1	1	0	1
1	6(5)	1	1	0	0	1	1	1	1	1	1	1	1	0	1	1	1	1	1	1	1	0	1	0	0	1	1	1	1
1	6(5)	1	1	0	0	0	1	1	0	1	1	1	1	0	1	0	0	1	1	1	1	1	1	1	1	1	0	0	0
1	6(5)	1	1	1	1	1	1	1	1	1	1	1	1	0	1	1	1	1	1	0	1	1	0	0	1	1	1	0	1
1	6(5)	1	1	1	0	1	1	1	0	0	1	1	0	1	1	1	1	1	1	1	1	1	1	1	1	1	1	1	1
1	6(5)	1	1	1	1	1	1	1	1	1	1	1	0	1	1	1	1	1	1	1	1	1	1	0	1	1	1	1	1
1	6(5)	1	1	1	1	1	1	1	0	1	1	1	0	1	1	1	1	1	1	1	1	1	0	0	1	1	1	1	1
1	6(5)	1	0	0	0	1	0	1	0	1	1	0	0	0	0	0	0	1	0	0	0	0	1	0	0	0	0	1	0
1	6(5)	1	1	1	1	1	1	1	0	1	1	1	1	1	1	1	1	1	1	0	1	1	1	1	1	1	1	1	1
1	6(5)	1	1	1	1	1	1	1	1	1	1	1	0	1	1	1	1	1	1	1	1	1	1	1	1	1	1	1	1
1	6(5)	1	1	0	1	1	0	1	1	1	0	1	1	0	1	1	1	1	1	1	1	1	0	1	1	0	0	0	0
1	6(5)	1	1	1	0	1	1	1	1	1	1	1	1	1	1	1	1	1	1	1	0	1	0	0	1	1	1	1	0
1	6(5)	1	1	1	1	1	0	1	0	0	1	1	0	1	1	1	1	1	1	0	1	1	1	0	1	1	1	0	0
1	6(5)	1	1	1	1	1	1	1	1	1	1	1	0	1	1	1	1	1	1	1	1	1	1	0	1	1	0	1	1
1	6(5)	1	1	1	0	1	1	0	1	1	1	1	0	0	1	0	0	1	1	1	1	1	1	0	0	0	1	0	0
1	6(5)	1	1	1	1	1	1	1	0	1	1	1	0	1	1	1	1	1	1	1	1	1	0	1	1	1	1	1	1
1	6(5)	1	1	1	1	1	1	1	0	1	1	1	0	1	1	1	1	1	1	1	1	1	0	0	1	1	1	1	1
1	6(5)	1	0	1	1	1	1	1	0	1	1	1	0	0	1	1	1	1	1	0	1	1	1	1	1	1	1	1	1
1	6(5)	1	1	1	0	1	1	1	1	1	1	1	0	1	1	1	1	1	1	1	1	1	0	1	1	1	1	1	1
1	6(5)	1	1	1	0	1	1	1	1	1	1	1	1	1	1	1	1	1	1	1	1	1	0	0	1	1	0	1	1
1	6(5)	1	1	0	1	1	1	1	0	0	1	1	1	1	0	1	1	1	1	0	1	1	0	0	0	0	1	1	0
1	6(5)	1	0	0	1	1	0	1	0	1	1	1	1	0	1	1	1	1	1	1	1	1	0	1	1	1	1	1	1
1	6(5)	1	1	0	0	1	1	1	0	1	1	0	0	1	1	1	1	1	1	1	1	1	0	1	0	0	0	1	0
1	6(5)	1	0	1	1	0	0	1	1	1	1	1	0	0	1	0	1	1	1	1	1	1	0	1	1	1	1	1	0
1	6(5)	1	1	1	1	1	1	1	1	0	1	1	1	1	1	1	1	1	1	0	1	1	1	0	1	1	0	1	1
1	6(5)	1	1	0	1	1	0	1	0	0	1	0	0	0	1	1	1	1	1	0	1	1	0	1	1	0	1	0	1
1	6(5)	1	1	1	1	1	1	1	1	1	1	1	0	1	1	1	1	1	1	1	1	1	0	0	1	1	1	1	0
1	6(5)	1	1	1	1	1	1	1	0	1	0	1	1	1	1	1	1	1	1	1	0	1	1	1	1	0	1	1	0
1	6(5)	1	1	0	0	1	1	1	1	1	1	1	1	0	1	1	1	1	1	1	1	1	0	0	0	0	1	0	1
1	6(5)	1	1	1	1	1	0	1	0	1	1	1	0	1	1	1	1	1	1	0	1	1	0	1	1	1	1	1	0
1	6(5)	1	1	1	1	1	1	1	0	1	1	1	1	1	0	0	1	1	1	1	1	1	1	1	1	1	1	1	1
1	6(5)	1	1	0	1	0	0	1	1	1	1	1	0	0	0	1	1	1	1	1	1	1	0	1	1	1	1	1	0
1	6(6)	3	1	1	0	1	1	0	1	1	1	1	0	1	1	1	0	1	1	1	1	1	0	1	1	1	1	0	1
1	6(6)	3	1	1	0	0	1	1	0	1	1	1	0	1	1	1	1	1	1	1	1	1	0	1	0	1	1	1	1
1	6(6)	3	1	1	0	1	1	1	0	1	1	1	0	1	1	0	1	1	1	1	1	1	0	1	1	0	0	1	1
1	6(6)	3	1	1	1	1	1	1	1	0	1	1	0	1	0	1	1	1	1	1	1	1	0	1	1	1	1	1	0
1	6(6)	3	1	0	0	1	1	1	0	1	1	1	0	1	1	1	1	1	1	1	1	1	0	1	1	1	1	0	0
1	6(6)	3	1	1	0	1	1	1	1	1	1	1	1	1	1	1	1	1	1	1	1	1	0	1	0	1	1	0	1
1	6(6)	3	1	1	0	1	1	1	0	1	1	1	0	1	1	1	1	0	1	0	1	1	1	1	1	0	1	1	1
1	6(6)	3	1	1	1	1	1	1	0	1	1	1	1	1	1	1	0	1	1	1	1	1	0	1	1	1	1	0	1
1	6(6)	3	1	1	1	1	1	1	0	0	1	1	0	0	1	1	1	1	1	1	1	1	1	0	1	0	1	0	0
1	6(6)	3	1	1	0	1	1	1	1	1	1	1	0	0	1	1	1	1	1	1	1	1	1	1	0	1	1	1	1
1	6(6)	3	0	0	1	1	0	1	0	0	0	1	0	1	1	1	0	1	1	1	1	1	1	1	1	1	0	0	1
1	6(6)	3	1	1	0	1	1	1	0	1	1	1	0	1	1	1	1	1	1	1	1	1	0	0	0	0	1	1	1
1	6(6)	3	1	1	1	1	1	1	1	0	0	1	0	1	1	1	1	1	1	1	1	1	0	1	1	0	1	1	1
1	6(6)	3	1	1	1	1	1	1	1	1	1	1	0	1	1	1	1	1	1	1	1	1	0	1	0	0	0	0	0
1	6(6)	3	1	0	1	1	0	1	1	1	1	1	0	1	1	1	1	1	1	1	1	1	0	1	0	0	1	1	0
1	6(6)	3	0	1	0	1	1	1	1	0	1	1	1	0	1	1	1	1	1	1	1	1	0	1	1	1	1	1	0
1	6(6)	3	0	1	1	1	1	1	0	0	1	1	0	1	1	1	1	1	1	1	1	1	1	1	1	1	1	1	1
1	6(6)	3	1	1	0	1	1	1	0	1	1	1	1	0	0	1	1	1	1	1	1	1	0	1	1	0	1	1	1
1	6(6)	3	1	1	0	1	1	1	0	1	1	1	0	1	1	1	1	1	1	1	1	1	0	1	1	1	0	0	1
1	6(6)	3	1	1	1	1	1	1	0	1	1	1	1	1	1	1	1	1	1	1	1	1	0	1	1	0	1	0	1
1	6(6)	3	1	1	0	1	0	1	0	1	1	1	0	1	1	1	1	1	1	1	1	1	0	1	1	1	1	1	1
1	6(6)	3	0	0	0	1	0	1	1	1	1	0	0	0	0	1	1	1	1	0	1	0	0	0	1	1	1	1	0
1	6(6)	3	1	1	1	1	0	1	1	1	1	1	1	0	1	1	1	1	1	1	1	1	1	0	1	1	1	1	1
1	6(6)	3	0	1	1	1	1	1	1	1	1	1	1	1	1	1	0	1	1	0	1	1	1	0	0	1	0	0	0
1	6(6)	3	0	1	0	1	1	1	1	1	1	1	1	0	1	1	1	1	1	1	1	1	1	1	1	1	1	1	0
1	6(6)	3	1	1	1	1	1	1	0	1	1	1	0	1	0	1	1	1	1	1	1	1	1	0	0	1	0	1	1
1	6(6)	3	0	0	1	1	1	1	1	1	1	1	0	0	0	1	1	1	1	0	1	0	1	0	1	0	1	0	1
1	6(6)	3	1	1	0	1	1	1	1	1	1	1	0	1	0	1	1	1	1	1	1	1	0	1	1	1	1	0	1
1	6(6)	3	0	0	1	0	1	1	0	1	0	0	0	1	1	1	1	0	1	0	0	0	0	0	1	1	1	1	1
1	6(6)	3	1	1	1	1	1	1	1	1	1	1	0	1	1	1	1	1	1	1	1	1	0	1	0	1	1	0	1
1	6(6)	3	0	0	0	1	0	1	0	0	1	1	0	1	1	1	1	1	1	1	1	1	0	0	1	1	1	0	0
1	6(6)	3	1	1	1	1	1	1	1	1	1	1	0	0	1	1	1	1	1	1	1	1	0	0	1	0	1	1	1
1	6(6)	3	0	0	1	0	1	1	1	1	1	0	0	0	0	0	0	0	0	0	0	0	1	0	0	0	0	0	0
1	6(6)	3	0	1	0	1	1	1	1	1	1	1	0	0	0	1	1	1	1	1	1	1	1	0	1	0	0	1	1
1	6(6)	3	1	1	0	1	1	1	1	1	1	1	0	1	1	1	1	1	1	1	1	1	1	0	0	1	1	0	1
1	6(6)	3	1	1	1	1	1	1	0	1	1	1	0	0	0	1	1	1	1	0	1	1	0	1	0	1	0	1	1
1	6(6)	3	1	1	1	1	1	1	0	1	1	1	1	1	1	1	1	1	1	1	1	1	1	1	1	1	0	1	1
1	6(6)	3	0	1	1	1	1	1	0	1	1	1	0	1	1	1	1	1	1	1	1	1	0	1	1	1	1	0	0
1	6(6)	3	1	1	1	1	0	1	0	0	1	1	0	1	1	1	1	1	1	1	1	1	1	1	1	0	1	1	0
1	6(6)	3	0	0	1	1	1	1	1	1	1	0	0	1	0	1	1	1	1	1	1	1	1	1	1	1	1	1	1
1	6(6)	3	1	1	1	1	1	1	1	1	1	1	0	1	1	1	0	1	1	1	1	1	0	0	1	1	1	1	1
1	6(6)	3	0	0	0	0	1	1	1	0	1	1	0	0	0	1	0	0	0	0	0	0	1	0	0	0	1	0	0
1	6(6)	3	1	1	1	1	1	1	1	1	1	1	0	1	0	1	0	1	1	1	1	1	0	0	1	1	1	1	1
1	6(6)	3	0	0	1	1	0	1	0	0	1	1	0	1	1	1	1	1	1	0	1	1	0	1	1	0	1	1	0
1	6(6)	3	1	1	1	1	1	1	1	1	1	1	0	1	0	1	1	1	1	0	1	1	0	1	1	1	1	1	1
1	6(6)	3	1	1	1	1	1	1	0	1	1	0	0	1	1	1	1	1	1	1	1	1	0	1	0	1	1	0	1
1	6(6)	3	0	0	0	1	0	0	0	0	1	1	0	0	1	1	1	1	1	1	1	1	0	1	1	1	1	0	1
1	6(6)	3	0	0	0	1	1	1	0	1	0	1	0	1	0	1	0	1	1	1	1	1	0	1	1	0	1	1	0
1	6(6)	3	1	1	0	1	1	1	1	0	1	1	0	0	1	1	1	1	1	0	1	1	0	0	1	1	1	1	1
1	6(6)	3	1	1	1	1	1	1	0	1	1	1	0	1	0	1	1	1	1	1	1	1	1	0	1	0	1	1	1
1	6(6)	3	1	1	0	1	1	1	1	1	1	1	0	1	1	1	1	1	1	1	1	1	0	1	1	0	1	0	1
1	6(6)	3	1	1	1	0	1	1	0	1	1	0	0	1	1	1	1	1	1	0	0	1	0	1	1	1	1	0	1
1	6(6)	3	1	1	1	1	1	1	0	1	1	1	0	1	1	1	1	1	1	1	1	1	0	1	0	1	1	1	1
2	6(1)	1	1	1	1	1	1	1	1	1	1	1	0	1	1	1	1	1	1	1	1	1	0	1	1	1	1	1	1
2	6(1)	1	1	1	1	1	1	1	0	1	1	1	0	1	1	1	1	1	1	1	1	1	0	1	1	1	1	1	1
2	6(1)	1	1	1	1	1	1	1	0	1	1	1	1	1	1	1	1	1	1	1	1	1	0	1	1	1	1	1	1
2	6(1)	1	1	0	1	1	1	1	1	1	1	1	0	0	1	1	1	1	1	1	1	1	0	1	1	1	0	1	0
2	6(1)	1	1	1	0	0	1	1	0	1	1	1	1	1	1	1	1	1	1	1	1	1	0	1	1	1	1	1	1
2	6(1)	1	0	1	1	1	1	1	1	1	1	1	1	0	1	1	1	0	1	1	1	1	0	0	0	1	1	1	0
2	6(1)	1	1	1	1	1	1	1	0	1	1	1	0	1	1	1	1	1	1	1	1	1	1	1	1	1	1	1	1
2	6(1)	1	1	1	1	1	1	1	1	1	1	1	0	1	1	1	1	1	1	1	1	1	1	1	1	0	1	1	1
2	6(1)	1	0	1	1	1	1	1	1	1	1	1	0	1	1	1	1	1	1	1	1	1	0	1	1	1	1	1	1
2	6(1)	1	1	0	1	1	1	1	0	1	1	1	1	1	1	1	1	1	1	1	1	1	1	1	1	1	1	1	1
2	6(1)	1	1	1	1	1	1	0	1	1	1	1	1	0	1	1	1	1	1	1	1	1	1	1	1	0	0	0	1
2	6(1)	1	1	1	1	0	1	1	1	0	1	1	0	1	1	1	1	1	1	1	1	0	1	1	1	1	1	1	1
2	6(1)	1	1	1	0	1	1	1	0	1	1	0	0	1	1	1	1	1	1	1	1	1	0	1	1	1	1	1	0
2	6(1)	1	1	1	1	1	1	1	1	1	1	1	0	1	1	1	1	1	1	1	1	0	1	1	1	1	1	1	1
2	6(1)	1	1	1	0	1	1	1	0	1	1	1	0	1	1	1	1	1	1	1	1	1	0	1	1	1	1	1	1
2	6(1)	1	1	0	1	1	1	1	1	1	1	1	1	1	1	1	1	1	1	1	1	1	1	0	1	1	1	1	1
2	6(1)	1	1	1	1	1	1	1	1	1	0	1	0	1	0	1	1	1	1	1	1	1	1	0	1	1	1	1	1
2	6(1)	1	1	1	0	1	1	1	0	1	1	1	1	1	1	1	1	1	1	0	1	1	0	1	1	1	1	0	0
2	6(1)	1	1	1	0	1	1	1	1	1	1	0	0	1	1	1	1	1	1	1	1	1	0	1	0	1	1	1	1
2	6(1)	1	1	1	1	1	1	0	0	1	1	1	0	1	1	1	1	1	1	1	1	1	1	0	0	0	1	1	1
2	6(1)	1	1	1	1	1	1	1	1	1	1	1	1	1	1	1	1	1	1	1	1	1	1	1	1	1	1	1	1
2	6(1)	1	1	0	1	1	1	1	0	1	1	1	1	1	1	1	1	1	1	0	1	1	0	0	1	1	1	1	1
2	6(1)	1	1	1	1	0	1	1	0	1	1	1	0	1	1	1	0	1	1	1	1	1	0	0	0	1	1	1	1
2	6(1)	1	1	1	1	1	1	1	0	1	1	0	1	1	1	1	1	1	1	1	1	0	0	1	1	1	1	0	1
2	6(1)	1	1	1	1	1	1	1	0	1	1	1	0	0	1	1	1	1	1	1	1	1	0	0	0	0	1	1	1
2	6(1)	1	1	1	1	1	1	1	0	1	1	1	0	1	1	1	1	1	1	1	1	1	0	1	1	1	1	1	1
2	6(1)	1	1	1	1	1	1	0	1	1	1	1	0	1	1	1	1	1	1	1	1	1	0	1	1	1	1	1	1
2	6(1)	1	1	1	0	1	1	1	1	1	1	1	1	1	1	1	1	1	1	0	1	1	0	1	0	1	1	1	1
2	6(1)	1	1	1	1	1	1	1	1	1	1	1	1	0	1	1	1	1	1	1	1	1	0	1	1	1	1	1	0
2	6(1)	1	0	0	1	1	1	1	1	1	1	1	1	0	1	1	1	1	1	1	1	1	1	0	0	1	1	1	0
2	6(1)	1	1	1	1	1	1	1	1	1	1	1	1	1	1	1	1	1	1	1	1	0	0	1	1	1	1	1	1
2	6(1)	1	1	1	1	0	1	1	0	1	1	1	0	1	1	1	1	1	1	1	1	1	1	1	1	1	1	1	1
2	6(1)	1	1	1	1	1	1	1	1	1	1	1	1	1	1	1	1	1	1	0	0	1	1	1	1	1	1	1	1
2	6(1)	1	1	1	1	1	1	1	0	1	1	1	1	1	1	1	1	1	1	1	1	1	0	1	1	1	1	1	1
2	6(1)	1	1	1	0	1	1	1	0	1	1	1	1	0	1	1	1	1	1	0	1	1	0	1	1	1	1	1	1
2	6(1)	1	1	0	1	1	1	1	1	1	1	1	1	1	1	1	1	1	1	1	1	1	1	0	1	1	1	1	1
2	6(1)	1	1	1	0	1	1	1	1	1	1	1	1	1	1	1	1	1	1	1	1	1	0	1	1	1	0	1	1
2	6(1)	1	1	1	1	0	1	1	0	1	1	1	0	1	1	1	1	0	0	0	1	1	0	1	1	1	1	1	1
2	6(1)	1	0	1	1	1	1	1	1	0	1	1	1	1	1	1	1	1	1	1	1	1	0	1	1	0	1	1	1
2	6(1)	1	1	1	1	0	1	1	0	1	1	1	0	1	1	1	1	1	1	1	1	1	0	1	1	1	1	1	1
2	6(1)	1	1	1	1	1	1	1	0	1	1	1	1	1	1	1	1	1	1	1	1	1	1	1	1	1	1	1	1
2	6(1)	1	1	1	1	1	1	1	1	1	1	1	0	1	1	1	1	1	1	1	1	1	0	0	1	1	1	1	1
2	6(1)	1	1	1	1	1	1	1	0	1	1	1	0	1	1	1	1	1	1	0	1	1	0	1	1	1	1	1	1
2	6(1)	1	1	1	1	1	1	1	1	1	1	1	0	1	1	1	1	1	1	1	1	1	0	0	1	1	1	1	1
2	6(1)	1	1	0	1	1	1	1	1	1	1	1	1	1	1	1	1	1	1	1	1	1	1	1	1	1	1	1	1
2	6(1)	1	0	1	0	1	0	1	1	1	1	1	1	1	1	1	1	1	1	1	1	1	0	1	1	1	1	0	1
2	6(1)	1	1	1	1	1	1	1	1	1	1	1	1	1	1	1	1	1	1	1	1	1	1	1	1	1	1	1	1
2	6(1)	1	1	1	1	1	1	1	0	1	1	1	1	1	1	1	1	1	1	1	1	1	0	1	1	1	1	0	1
2	6(1)	1	0	1	0	1	1	1	0	1	1	1	1	1	1	1	1	0	0	0	1	1	0	1	1	1	1	1	1
2	6(1)	1	1	1	0	1	1	1	0	1	1	1	1	1	1	1	1	1	1	0	1	1	0	1	1	1	0	1	1
2	6(1)	1	1	0	0	1	1	1	0	1	1	1	1	1	1	1	1	1	1	1	1	1	1	0	1	1	1	1	1
2	6(1)	1	1	1	1	1	1	1	1	1	1	1	0	1	1	1	1	1	1	1	1	1	0	1	1	1	1	1	0
2	6(1)	1	1	0	1	1	1	1	0	1	1	1	0	0	1	1	1	1	1	1	1	1	0	1	1	1	1	1	1
2	6(1)	1	1	1	1	1	1	1	1	1	1	0	0	1	1	1	1	1	1	1	1	1	1	1	1	0	1	1	1
2	6(2)	2	1	1	0	1	1	1	1	1	1	1	0	1	1	1	1	1	1	1	1	0	0	1	1	1	1	1	1
2	6(2)	2	1	1	1	1	1	1	0	1	1	1	1	1	1	1	1	0	1	1	1	1	1	1	1	1	1	1	1
2	6(2)	2	1	1	1	1	1	1	1	1	1	1	1	1	1	1	1	1	1	1	1	1	1	0	1	1	1	1	1
2	6(2)	2	1	1	1	1	1	1	1	1	1	1	0	1	1	1	1	1	1	0	0	1	1	1	1	1	1	1	1
2	6(2)	2	1	1	1	1	1	1	0	1	1	1	1	1	1	1	1	1	1	1	1	1	0	1	1	1	0	1	1
2	6(2)	2	1	1	1	1	1	1	1	0	1	1	1	1	0	1	1	1	1	1	1	1	0	1	1	1	1	1	1
2	6(2)	2	1	0	1	1	1	1	1	1	1	1	1	1	1	1	1	1	0	1	1	1	0	1	1	1	1	1	0
2	6(2)	2	1	1	1	1	1	1	1	1	1	1	1	1	0	1	1	1	1	1	1	1	1	0	1	1	1	1	1
2	6(2)	2	1	1	0	1	1	1	0	1	1	1	0	0	1	1	1	1	1	1	1	1	1	1	1	1	0	1	1
2	6(2)	2	1	1	1	1	1	1	1	1	1	1	0	1	1	1	1	1	1	1	1	1	0	1	1	1	1	1	1
2	6(2)	2	1	1	1	1	0	1	0	1	1	1	1	1	1	1	1	1	1	1	0	1	1	1	1	1	1	1	1
2	6(2)	2	1	1	1	1	1	1	1	1	1	1	0	1	1	1	0	1	1	1	1	0	1	0	1	1	1	1	1
2	6(2)	2	1	1	1	1	1	1	0	1	1	1	1	1	1	1	1	1	1	1	1	1	1	1	1	1	1	1	1
2	6(2)	2	1	1	1	1	1	1	0	1	1	1	1	1	1	1	1	1	1	1	1	1	1	1	0	1	1	1	1
2	6(2)	2	1	1	1	1	1	1	0	1	1	1	0	1	1	1	1	1	1	1	1	1	1	1	1	1	1	1	1
2	6(2)	2	1	1	1	1	1	1	1	1	1	1	0	0	1	1	1	1	1	1	1	1	0	1	1	1	1	1	1
2	6(2)	2	1	1	1	1	1	1	1	1	1	1	1	1	1	1	1	1	1	1	1	1	1	1	1	1	0	1	1
2	6(2)	2	1	1	1	1	1	1	1	1	1	1	0	1	1	0	0	0	1	1	1	1	1	1	1	0	1	1	1
2	6(2)	2	1	1	1	0	1	0	1	0	1	1	1	0	1	1	1	1	1	0	1	1	0	1	1	1	0	1	1
2	6(2)	2	1	1	1	1	1	1	1	1	1	1	0	1	1	0	1	0	0	1	1	1	1	1	1	1	0	1	1
2	6(2)	2	1	1	1	1	1	1	1	1	1	1	0	1	1	1	1	1	1	1	1	1	0	1	1	1	1	1	1
2	6(2)	2	1	1	1	1	1	1	0	1	1	1	1	1	1	1	1	1	1	1	1	1	1	1	1	1	1	1	1
2	6(2)	2	0	1	1	0	1	1	1	0	1	1	1	1	1	1	1	1	1	1	1	1	1	1	1	1	1	1	1
2	6(2)	2	0	1	1	1	1	1	1	1	1	1	1	0	1	1	0	1	1	1	1	1	1	0	1	1	1	1	1
2	6(2)	2	1	1	1	1	1	1	1	1	1	1	1	1	1	1	1	1	1	1	1	1	0	1	1	1	1	1	1
2	6(2)	2	0	1	1	1	1	1	0	1	1	1	1	0	1	1	1	0	1	1	1	0	1	1	1	1	1	1	0
2	6(2)	2	1	1	1	1	0	1	1	1	1	0	1	1	1	1	1	1	1	1	1	1	1	1	1	1	1	1	1
2	6(2)	2	1	1	1	1	1	1	0	1	1	1	0	1	1	1	1	1	1	1	1	1	0	1	1	1	1	1	1
2	6(2)	2	1	1	0	1	1	1	1	1	1	1	1	1	1	1	1	1	1	1	1	1	1	1	1	1	1	1	1
2	6(2)	2	1	1	1	1	1	1	1	1	1	1	1	0	1	1	1	1	1	1	1	1	0	1	1	1	1	1	1
2	6(2)	2	1	1	0	1	1	1	1	1	1	1	1	1	1	1	1	1	1	1	1	1	1	1	1	1	1	1	1
2	6(2)	2	1	1	1	1	1	1	1	1	1	1	0	1	1	1	1	1	1	0	1	1	1	1	1	1	1	1	1
2	6(2)	2	1	1	1	1	1	1	0	1	1	1	0	1	1	1	1	1	1	1	1	1	0	0	1	1	1	1	1
2	6(2)	2	1	1	1	1	1	1	1	1	1	1	1	1	1	1	1	1	1	1	1	1	1	1	1	1	1	1	1
2	6(2)	2	1	1	1	1	1	1	0	1	1	1	0	1	1	1	1	1	1	1	1	1	0	1	1	1	1	1	1
2	6(2)	2	1	1	1	1	1	1	1	0	1	0	1	1	1	1	1	1	1	1	1	1	1	1	1	0	1	1	1
2	6(2)	2	1	1	1	1	1	1	1	1	1	1	1	1	1	1	1	1	1	1	1	1	0	1	1	1	1	1	1
2	6(2)	2	1	1	1	1	1	1	1	1	1	1	0	1	1	1	1	1	1	1	1	1	0	1	1	1	1	1	1
2	6(2)	2	1	0	1	1	1	1	1	1	1	1	0	1	1	1	1	1	1	1	1	0	1	0	0	1	1	1	1
2	6(2)	2	1	1	1	1	1	1	0	1	1	1	1	1	1	1	1	1	1	1	1	1	0	1	1	0	1	1	1
2	6(2)	2	1	1	1	1	1	1	1	1	1	1	1	1	1	1	1	1	1	1	1	1	1	1	1	1	1	1	1
2	6(2)	2	1	1	1	1	1	1	0	1	1	1	1	1	1	1	1	1	1	1	1	1	0	1	1	1	1	1	1
2	6(2)	2	1	1	1	1	1	1	0	1	1	1	1	0	1	1	1	1	1	1	1	1	0	1	1	1	1	1	1
2	6(2)	2	1	1	1	0	1	1	1	1	1	1	1	1	1	1	1	1	1	1	1	1	0	0	1	1	1	1	1
2	6(2)	2	0	1	0	1	1	1	1	1	1	1	1	1	1	1	1	1	1	1	1	1	1	1	1	1	1	1	1
2	6(2)	2	1	1	1	1	1	1	0	1	1	1	0	1	1	1	1	1	1	1	1	1	0	1	1	1	1	1	0
2	6(2)	2	1	1	1	1	1	1	0	1	1	1	1	1	1	1	1	1	1	1	1	1	0	1	1	1	0	1	1
2	6(2)	2	1	1	1	1	1	1	1	1	1	1	1	1	1	1	0	1	1	0	1	1	0	0	1	1	1	1	1
2	6(2)	2	1	1	1	1	1	1	1	1	1	1	1	1	1	1	1	1	1	1	1	1	0	1	1	1	1	1	1
2	6(2)	2	1	1	1	1	1	1	1	1	1	1	0	1	1	1	1	1	1	1	1	1	0	1	1	1	1	1	1
2	6(2)	2	1	1	1	1	1	1	1	1	1	1	1	1	1	1	1	1	1	1	1	1	0	1	1	1	1	1	1
2	6(2)	2	1	1	1	1	1	1	0	1	1	1	0	1	0	1	1	1	1	1	1	1	0	1	1	1	1	1	1
2	6(3)	3	1	1	1	1	1	1	0	1	1	1	1	1	1	1	1	1	1	1	1	1	0	1	1	0	1	1	1
2	6(3)	3	1	1	1	1	1	1	1	1	1	1	0	1	1	1	1	1	1	1	1	1	0	1	1	1	1	1	1
2	6(3)	3	1	1	1	1	1	1	0	1	1	1	1	1	1	1	1	1	1	1	1	1	0	1	1	1	1	1	1
2	6(3)	3	1	1	1	1	1	1	0	1	1	1	1	1	1	1	1	1	1	1	1	0	0	1	1	1	1	1	1
2	6(3)	3	1	1	1	1	1	1	1	1	1	1	0	1	0	1	1	1	1	1	1	1	0	1	1	1	1	1	1
2	6(3)	3	1	1	1	1	1	1	1	1	1	1	1	1	1	1	1	1	1	1	1	1	0	1	1	1	1	1	1
2	6(3)	3	1	1	1	1	1	1	0	1	1	1	1	1	1	1	1	1	1	1	1	1	1	1	1	1	1	1	1
2	6(3)	3	1	1	1	1	1	1	1	1	1	1	1	1	1	1	1	1	1	1	1	1	0	1	1	0	1	1	1
2	6(3)	3	1	1	1	1	1	1	0	1	1	1	0	1	1	1	1	1	1	1	1	1	0	1	1	1	1	1	1
2	6(3)	3	1	0	0	1	1	1	0	1	1	1	1	0	1	1	1	1	1	0	1	0	0	1	1	1	1	1	0
2	6(3)	3	1	1	1	1	1	1	1	1	1	1	0	1	1	1	1	1	1	1	1	1	1	1	1	1	1	1	1
2	6(3)	3	1	1	1	1	1	1	0	1	1	1	1	1	1	1	1	1	1	1	1	1	0	1	1	1	1	1	1
2	6(3)	3	1	1	1	1	1	1	1	1	1	1	0	1	1	1	1	1	1	1	1	1	0	1	1	1	1	1	1
2	6(3)	3	0	1	1	1	1	1	0	1	1	1	1	1	1	0	1	1	1	1	1	1	0	1	1	1	1	1	1
2	6(3)	3	1	1	1	1	1	1	1	1	1	1	1	1	1	1	1	1	1	1	1	1	0	1	1	1	1	1	1
2	6(3)	3	1	1	1	1	1	1	0	1	1	1	0	1	1	1	1	1	1	1	1	1	0	1	1	1	1	1	1
2	6(3)	3	1	1	1	1	1	1	0	1	1	0	1	1	1	1	1	1	1	1	1	1	0	1	1	1	1	1	1
2	6(3)	3	1	1	1	1	1	1	1	1	1	1	1	1	1	1	1	1	1	1	1	1	1	1	1	1	1	1	1
2	6(3)	3	1	1	1	1	1	1	1	1	1	1	0	1	1	1	1	1	1	1	1	1	0	1	1	1	1	1	1
2	6(3)	3	1	1	1	1	1	1	1	1	1	1	1	1	1	1	1	1	1	1	1	1	0	1	1	1	1	1	1
2	6(3)	3	1	1	1	1	1	1	0	1	1	1	1	1	1	1	1	1	1	1	1	1	1	1	1	1	1	1	1
2	6(3)	3	1	1	1	1	1	1	1	1	1	1	1	1	1	1	1	1	1	0	1	1	0	1	1	1	1	1	1
2	6(3)	3	1	1	1	1	1	1	1	1	1	1	1	1	1	1	1	1	1	1	1	1	0	1	1	1	1	1	1
2	6(3)	3	1	1	1	1	1	1	0	1	1	1	0	1	1	1	1	1	1	1	1	1	1	1	1	1	1	1	1
2	6(3)	3	0	0	0	1	1	1	1	1	1	1	1	0	0	1	1	1	1	1	1	1	0	1	1	1	1	1	1
2	6(3)	3	1	1	1	1	1	1	1	1	0	1	1	1	1	1	1	1	1	1	1	1	1	1	1	1	1	1	1
2	6(3)	3	1	1	1	1	1	1	0	1	1	1	0	1	1	1	1	1	1	1	1	1	0	1	1	1	1	1	1
2	6(3)	3	1	1	1	1	1	1	1	1	1	1	1	1	1	1	1	1	1	1	1	1	1	1	1	1	1	1	1
2	6(3)	3	1	1	1	1	1	1	0	1	1	1	1	0	1	0	1	1	1	1	1	1	0	1	1	0	1	1	1
2	6(3)	3	1	1	1	1	1	1	0	1	1	1	1	1	1	1	1	1	1	1	1	1	0	1	1	1	1	1	1
2	6(3)	3	1	1	1	1	1	1	1	1	1	1	1	1	1	1	1	1	1	1	1	1	0	1	1	1	1	1	1
2	6(3)	3	1	1	1	0	1	1	1	1	1	1	1	1	1	1	1	1	1	1	1	1	0	1	1	1	1	1	1
2	6(3)	3	1	1	1	1	1	1	0	1	1	1	1	1	1	1	1	1	1	1	1	1	1	1	1	1	1	1	1
2	6(3)	3	1	1	1	1	1	1	1	1	1	1	0	1	1	0	1	1	1	1	1	1	0	1	1	1	1	1	1
2	6(3)	3	1	0	1	1	1	1	0	1	1	1	1	1	1	1	1	1	1	1	1	1	1	1	1	0	1	1	1
2	6(3)	3	1	1	1	1	1	1	0	1	1	1	1	1	1	1	1	1	1	1	1	1	0	1	1	1	1	1	1
2	6(3)	3	1	1	1	1	1	1	1	1	1	1	1	1	1	1	1	1	1	1	1	1	0	1	1	1	1	1	1
2	6(3)	3	1	1	1	1	1	1	1	1	1	1	0	1	1	1	1	1	1	1	1	1	1	1	1	1	1	1	1
2	6(3)	3	1	1	1	1	1	1	0	1	1	1	1	1	1	1	1	1	1	1	1	1	1	1	1	1	1	1	1
2	6(3)	3	1	1	1	1	1	1	1	1	1	1	1	1	1	1	1	1	1	1	1	1	1	1	1	1	1	1	1
2	6(3)	3	0	1	1	1	1	1	1	1	1	1	1	0	1	1	1	1	1	1	1	1	0	1	1	1	1	1	1
2	6(3)	3	1	1	1	1	1	1	0	1	1	1	0	1	1	1	1	1	1	1	1	1	0	1	1	1	1	1	1
2	6(3)	3	1	1	1	1	1	1	1	1	1	1	1	1	1	1	1	1	1	1	1	1	0	1	1	1	1	1	1
2	6(3)	3	1	1	1	1	1	1	1	1	1	1	0	1	1	0	1	1	1	1	1	1	1	1	1	1	1	1	1
2	6(3)	3	1	1	1	1	1	1	0	1	1	1	0	1	1	1	1	1	1	1	1	1	0	1	1	1	1	1	1
2	6(3)	3	1	1	1	1	1	1	0	1	1	1	1	1	1	1	1	1	1	1	1	1	0	1	1	1	1	1	1
2	6(3)	3	1	1	1	1	1	1	1	1	1	1	0	1	1	1	1	1	1	1	1	1	1	1	1	1	1	1	1
2	6(3)	3	1	1	1	1	1	1	0	1	1	1	1	1	1	0	1	1	1	1	1	1	1	1	1	1	1	1	1
2	6(4)	2	1	1	1	1	1	1	1	1	1	1	1	1	1	1	1	1	1	1	1	1	0	1	0	1	1	1	1
2	6(4)	2	1	1	1	1	1	1	1	1	1	1	0	1	1	1	1	1	1	1	1	1	0	1	1	1	1	1	1
2	6(4)	2	1	1	0	1	1	1	0	1	1	1	1	0	1	1	1	1	1	1	1	1	0	1	1	1	1	1	1
2	6(4)	2	1	1	1	1	1	1	1	1	1	1	0	1	1	1	1	1	1	1	1	1	0	1	1	1	1	1	1
2	6(4)	2	1	1	1	1	1	1	1	1	1	1	1	1	1	0	1	1	1	1	1	1	1	0	1	1	1	1	1
2	6(4)	2	1	1	1	1	1	1	0	1	1	1	1	1	1	1	1	1	1	1	1	1	0	1	0	1	1	1	1
2	6(4)	2	1	1	1	1	1	1	0	1	1	1	1	1	1	1	1	1	1	1	1	1	0	0	1	1	1	1	1
2	6(4)	2	1	1	1	1	1	1	0	1	1	1	1	1	1	1	1	1	1	1	1	1	0	1	1	1	1	0	1
2	6(4)	2	1	0	1	1	1	1	0	1	1	1	1	1	1	1	1	1	1	1	1	1	0	1	1	1	1	1	1
2	6(4)	2	1	1	1	1	1	1	1	1	0	1	0	1	1	1	1	1	1	1	1	1	0	1	1	1	1	1	1
2	6(4)	2	1	1	1	1	1	1	0	1	1	1	1	1	1	0	1	0	1	1	1	1	1	1	1	1	1	1	1
2	6(4)	2	1	1	1	1	1	1	1	1	1	1	1	1	1	1	1	1	1	1	1	1	0	0	1	1	1	1	1
2	6(4)	2	1	0	0	1	1	1	1	1	1	1	0	1	1	1	0	1	0	0	1	1	0	1	1	1	0	1	1
2	6(4)	2	1	1	1	1	1	1	1	1	1	1	1	1	1	1	1	1	1	1	1	1	0	1	1	1	1	1	1
2	6(4)	2	1	1	1	1	1	1	1	1	1	1	0	1	1	1	1	1	1	1	1	1	1	1	1	1	1	1	1
2	6(4)	2	1	1	1	1	1	1	1	1	1	1	0	1	1	1	1	1	1	1	1	1	0	1	1	1	1	1	1
2	6(4)	2	1	1	1	1	1	1	1	1	1	1	1	1	1	1	1	1	1	1	1	1	1	1	1	1	1	0	1
2	6(4)	2	0	1	0	1	1	1	0	1	1	1	1	1	0	1	1	1	1	1	1	1	1	0	1	1	1	1	0
2	6(4)	2	1	1	1	1	1	1	0	1	1	1	1	1	1	1	1	1	1	1	1	1	0	1	1	1	1	1	1
2	6(4)	2	1	1	1	1	1	1	1	1	1	1	1	1	1	1	1	1	1	1	1	1	0	1	1	1	1	1	1
2	6(4)	2	1	0	1	1	1	1	1	0	1	1	1	1	1	1	1	1	1	1	1	1	1	0	1	1	1	0	1
2	6(4)	2	1	1	0	1	1	1	1	1	1	1	1	1	1	1	1	1	1	1	1	1	1	1	1	1	1	1	0
2	6(4)	2	1	1	1	1	1	1	1	1	1	1	1	1	1	1	1	1	1	1	1	1	1	1	1	1	1	1	0
2	6(4)	2	1	1	0	1	1	1	1	1	1	1	1	1	1	1	1	1	1	1	1	1	0	0	1	1	1	1	0
2	6(4)	2	1	1	1	1	1	1	1	1	1	1	0	1	1	1	1	1	1	1	1	1	0	1	1	0	1	1	1
2	6(4)	2	1	1	1	1	1	1	0	1	1	1	0	1	1	1	1	1	1	1	1	1	0	1	1	1	1	1	1
2	6(4)	2	1	1	1	0	1	1	1	1	1	1	0	1	1	1	1	1	1	1	1	1	0	1	1	1	1	0	1
2	6(4)	2	1	1	1	1	1	1	0	1	1	1	0	1	1	1	1	1	1	1	1	1	0	1	1	1	1	0	1
2	6(4)	2	1	1	0	1	1	1	0	1	1	1	1	1	1	1	1	1	1	1	1	1	1	1	1	1	1	1	1
2	6(4)	2	1	1	1	1	1	1	0	1	1	1	1	1	1	1	1	1	1	1	1	1	1	1	1	1	1	1	1
2	6(4)	2	1	1	1	1	1	1	0	1	1	1	1	1	1	0	0	1	1	1	1	1	0	1	1	1	1	1	1
2	6(4)	2	1	1	1	1	1	1	0	1	1	1	0	1	1	1	1	1	1	1	1	1	1	1	1	1	1	1	1
2	6(4)	2	1	1	1	1	1	1	1	1	1	1	1	1	1	1	1	1	1	1	1	1	1	1	1	1	1	1	1
2	6(4)	2	1	1	1	1	1	1	1	1	1	1	1	1	1	1	1	1	1	1	1	1	0	0	1	1	1	1	1
2	6(4)	2	1	1	1	1	1	1	1	1	1	1	0	1	1	1	1	1	1	1	1	1	1	1	1	1	1	1	1
2	6(4)	2	1	1	1	1	1	1	1	1	1	1	0	1	1	1	1	1	1	1	1	1	0	0	1	1	1	1	1
2	6(4)	2	1	1	1	1	1	1	1	1	1	1	0	1	1	1	1	1	1	1	1	1	0	0	1	1	1	1	1
2	6(4)	2	1	1	1	1	1	1	1	1	1	1	1	0	1	1	1	1	1	1	1	1	1	1	1	1	1	1	0
2	6(4)	2	1	1	1	1	1	1	1	1	0	1	1	1	1	1	1	1	1	1	1	1	1	1	1	1	1	1	1
2	6(4)	2	1	1	0	1	1	1	0	1	1	1	1	1	1	1	1	1	1	1	1	1	1	1	1	1	1	0	1
2	6(4)	2	1	1	1	1	1	1	0	1	1	1	0	1	1	1	1	1	1	1	1	1	0	1	0	1	1	1	1
2	6(4)	2	1	1	1	1	1	1	0	1	1	1	0	1	1	1	1	1	1	1	1	1	0	1	1	0	1	1	1
2	6(4)	2	1	1	1	1	1	1	0	1	1	1	1	1	1	0	1	1	1	1	1	1	0	1	1	1	1	1	1
2	6(4)	2	1	1	1	1	1	1	1	1	1	1	0	0	1	1	1	1	1	1	1	1	0	1	1	1	1	1	1
2	6(4)	2	1	1	1	1	1	1	0	1	1	1	1	0	1	1	1	1	1	1	1	1	0	1	1	1	1	1	1
2	6(4)	2	1	1	0	1	1	0	0	1	1	0	0	1	1	1	1	1	0	0	1	1	0	1	1	1	1	1	1
2	6(4)	2	1	1	1	1	1	0	0	1	1	1	1	1	1	0	1	1	0	1	1	1	0	1	1	0	1	1	0
2	6(4)	2	1	1	1	1	1	1	0	1	1	1	1	1	1	1	1	1	1	1	1	1	0	1	0	1	1	1	1
2	6(4)	2	1	1	1	1	1	1	1	1	1	1	0	1	1	1	1	1	1	1	1	1	0	1	0	1	1	1	1
2	6(4)	2	1	1	1	1	1	1	0	1	1	1	0	1	1	1	1	1	1	1	1	1	0	1	1	1	1	1	1
2	6(4)	2	1	1	0	1	1	1	1	0	1	1	1	1	1	1	1	1	1	1	1	1	0	1	1	1	1	1	1
2	6(4)	2	1	1	1	1	1	1	0	1	1	1	0	1	1	1	1	1	1	1	1	1	0	1	1	1	1	1	1
2	6(5)	1	1	1	0	1	1	1	1	1	1	1	1	0	1	1	1	1	1	1	1	1	1	1	1	0	1	1	1
2	6(5)	1	1	1	1	1	1	1	0	1	1	1	0	1	1	1	1	1	1	1	1	1	0	1	1	1	1	1	0
2	6(5)	1	1	1	1	1	1	1	0	1	1	1	1	1	1	1	1	1	1	1	1	1	1	0	1	1	1	1	1
2	6(5)	1	1	1	1	1	1	1	1	1	1	1	0	0	1	1	1	1	1	0	1	1	1	1	1	0	1	1	1
2	6(5)	1	1	1	0	1	1	1	0	0	1	1	0	0	1	1	1	1	1	1	1	1	0	1	1	1	1	1	0
2	6(5)	1	1	1	1	1	1	1	0	1	1	1	0	1	1	1	1	1	1	1	1	1	0	1	0	1	1	1	1
2	6(5)	1	1	1	0	1	1	1	0	1	1	1	1	1	0	1	1	1	1	1	1	1	1	1	1	0	1	1	1
2	6(5)	1	1	1	1	1	1	1	1	1	1	1	0	1	1	1	1	1	1	1	1	1	0	1	1	1	1	1	1
2	6(5)	1	1	1	1	1	1	1	1	0	1	1	1	1	1	1	1	1	1	1	1	1	1	0	1	1	1	1	1
2	6(5)	1	1	1	0	1	1	1	1	0	1	1	1	1	1	1	1	1	1	0	1	1	1	0	1	1	1	1	1
2	6(5)	1	1	1	1	1	1	0	0	1	1	1	0	1	1	0	1	1	1	1	1	1	1	1	1	1	1	1	1
2	6(5)	1	0	0	0	1	0	1	0	0	1	1	0	0	1	0	1	1	1	1	1	1	1	1	1	1	1	1	1
2	6(5)	1	0	1	1	1	1	1	0	1	1	1	1	1	1	1	1	1	1	1	1	1	0	1	1	1	1	1	0
2	6(5)	1	1	1	0	1	0	1	1	1	1	1	0	1	1	1	1	1	1	1	1	1	0	1	1	1	1	1	1
2	6(5)	1	1	1	1	1	1	1	1	1	1	1	1	1	0	0	1	1	1	0	1	1	0	1	1	1	1	1	0
2	6(5)	1	1	1	0	1	1	1	0	1	1	0	0	1	1	1	1	1	1	1	1	1	0	1	1	1	1	1	1
2	6(5)	1	1	1	1	1	1	1	1	1	1	1	0	1	1	1	1	1	1	1	1	1	0	0	1	1	1	1	0
2	6(5)	1	1	1	1	1	1	1	0	1	1	1	0	1	1	1	1	1	1	1	1	1	1	1	1	1	1	1	1
2	6(5)	1	1	1	1	1	1	1	0	1	1	1	1	1	1	1	1	1	1	1	1	1	1	1	1	1	1	1	1
2	6(5)	1	1	1	1	1	1	1	1	1	1	1	1	1	1	0	1	1	1	1	1	1	0	0	1	1	1	0	1
2	6(5)	1	1	1	0	1	1	1	0	1	1	1	0	1	1	1	1	1	1	1	1	1	1	1	1	1	1	1	1
2	6(5)	1	1	0	0	0	1	1	0	1	1	1	0	1	1	1	1	1	1	0	1	1	1	1	1	1	1	1	1
2	6(5)	1	1	1	1	1	1	1	1	1	1	1	1	1	1	1	1	1	1	1	1	1	0	1	1	1	1	1	0
2	6(5)	1	1	1	0	1	0	1	0	1	1	1	0	1	1	1	1	1	1	1	1	1	1	1	1	1	1	1	1
2	6(5)	1	0	1	1	1	1	1	1	1	1	1	0	1	1	1	1	1	1	1	1	1	1	0	1	1	1	1	1
2	6(5)	1	1	1	1	1	1	1	1	1	1	1	1	1	1	1	1	1	1	1	1	1	1	1	1	1	1	1	1
2	6(5)	1	1	1	1	0	1	1	0	1	1	1	0	1	1	1	1	1	1	1	1	1	0	0	1	1	1	1	1
2	6(5)	1	1	1	1	1	1	1	0	1	1	1	0	1	1	1	1	1	1	1	1	1	0	1	1	1	1	1	1
2	6(5)	1	1	1	0	1	1	1	1	1	1	1	1	1	1	1	1	1	1	1	1	1	1	1	1	1	1	1	1
2	6(5)	1	1	1	1	1	1	1	1	1	1	1	0	1	1	1	1	1	1	1	1	1	1	0	1	1	1	1	1
2	6(5)	1	1	1	1	1	1	1	1	1	1	1	0	0	1	1	1	1	1	1	1	1	0	1	1	1	1	1	1
2	6(5)	1	1	1	1	1	1	1	1	1	0	1	1	1	1	0	1	1	1	1	1	1	1	0	1	1	1	1	1
2	6(5)	1	1	1	1	1	1	1	1	1	1	1	1	1	1	0	1	1	1	1	1	1	0	1	1	1	1	1	1
2	6(5)	1	1	1	1	1	0	1	1	1	1	1	0	0	1	1	1	1	1	1	1	1	1	1	1	1	1	1	1
2	6(5)	1	1	1	1	1	1	1	0	1	1	1	1	1	1	1	1	1	1	1	1	1	0	1	1	1	1	1	1
2	6(5)	1	1	1	1	1	1	1	0	1	1	1	0	1	1	1	1	1	1	1	1	1	0	0	1	1	1	1	1
2	6(5)	1	1	1	1	1	1	1	1	0	1	1	1	1	1	1	1	1	1	1	1	1	1	1	1	1	1	1	1
2	6(5)	1	1	1	1	1	1	1	1	1	1	1	0	1	1	0	1	1	1	1	1	1	0	1	1	1	1	1	1
2	6(5)	1	1	1	1	1	1	1	0	0	1	1	0	1	1	1	1	1	1	1	1	1	0	0	0	0	1	1	1
2	6(5)	1	1	1	1	1	1	1	1	0	1	0	1	0	1	1	1	1	1	1	1	1	0	0	1	0	1	1	0
2	6(5)	1	1	1	1	1	1	1	1	1	1	1	1	1	1	0	1	1	1	1	1	1	0	0	1	1	1	1	1
2	6(5)	1	1	1	1	1	0	1	0	1	1	1	1	1	1	1	1	1	1	1	1	1	1	1	1	1	1	1	1
2	6(5)	1	1	1	1	1	0	1	0	1	1	1	0	1	1	1	1	1	1	1	1	1	1	0	1	1	1	1	1
2	6(5)	1	1	1	1	1	1	1	1	0	1	1	0	1	1	1	1	1	1	1	1	1	0	1	1	1	1	1	1
2	6(5)	1	1	1	1	1	1	1	0	1	1	1	0	1	1	1	1	1	1	1	1	1	0	0	1	1	1	1	1
2	6(5)	1	1	1	1	1	1	1	1	1	1	0	0	1	1	1	1	1	1	1	1	1	0	0	0	1	1	0	1
2	6(5)	1	1	1	1	1	1	1	0	1	1	1	0	1	1	1	1	1	1	1	1	1	0	1	0	1	1	1	1
2	6(5)	1	1	1	0	1	1	1	1	1	1	1	1	0	1	1	1	1	1	1	1	1	0	1	1	1	1	1	1
2	6(5)	1	1	1	0	1	1	1	1	1	1	1	1	1	1	1	1	1	1	1	1	1	0	1	1	1	1	1	1
2	6(5)	1	1	1	0	1	1	1	1	1	1	0	0	0	1	1	1	1	1	1	1	1	1	0	1	1	1	1	1
2	6(6)	3	1	1	0	1	1	1	1	1	1	1	1	0	1	1	1	1	1	1	1	1	1	0	1	1	1	1	1
2	6(6)	3	1	1	1	1	1	1	0	1	1	1	1	1	1	1	1	1	1	1	1	1	1	0	1	1	1	1	1
2	6(6)	3	1	1	0	1	1	1	1	1	1	1	1	1	1	0	1	1	1	1	1	1	1	0	1	1	1	1	1
2	6(6)	3	1	1	1	1	1	1	1	1	1	1	0	1	1	1	1	1	1	1	1	1	0	1	1	1	1	1	1
2	6(6)	3	1	1	1	1	1	1	0	1	1	1	1	1	1	1	1	1	1	0	1	1	1	0	0	1	1	1	0
2	6(6)	3	1	1	1	1	1	1	1	1	1	1	1	1	1	1	1	1	1	1	1	1	0	0	1	1	1	0	1
2	6(6)	3	1	1	1	1	1	1	0	1	1	1	1	1	1	1	1	1	1	1	1	1	1	1	1	1	1	1	1
2	6(6)	3	1	1	1	1	1	1	1	1	1	1	0	1	1	1	1	1	1	1	1	1	0	1	1	1	1	1	1
2	6(6)	3	1	0	1	1	1	1	1	1	1	1	0	1	1	1	1	1	1	1	1	1	1	1	1	1	1	1	1
2	6(6)	3	1	1	1	1	1	1	0	1	1	1	1	1	1	1	1	1	1	0	1	1	1	1	1	1	1	1	1
2	6(6)	3	1	1	1	1	1	1	1	1	1	1	1	1	1	1	1	1	1	1	1	1	1	1	1	1	1	1	1
2	6(6)	3	1	1	1	1	0	1	0	1	1	1	1	1	1	1	1	1	1	1	1	1	1	1	1	1	1	1	1
2	6(6)	3	1	1	1	1	1	1	1	1	1	1	1	0	1	1	1	1	1	1	1	1	1	1	1	1	1	1	1
2	6(6)	3	1	1	1	1	1	1	1	1	1	1	0	1	1	1	1	1	1	1	1	1	1	1	1	0	1	1	1
2	6(6)	3	1	1	1	1	1	1	1	1	1	1	1	1	1	1	1	1	1	1	1	1	1	1	1	1	1	1	1
2	6(6)	3	1	1	1	1	1	1	1	1	1	1	0	1	1	1	1	1	1	1	1	1	1	0	1	1	1	1	1
2	6(6)	3	1	1	1	1	1	1	0	1	1	1	1	1	1	1	1	1	1	1	1	1	0	0	1	1	1	1	1
2	6(6)	3	1	1	1	1	1	1	1	1	1	1	0	1	1	1	1	1	1	1	1	1	0	1	1	1	1	1	0
2	6(6)	3	1	1	1	0	1	1	1	1	1	1	0	1	1	1	1	1	1	0	1	1	1	0	1	1	1	1	1
2	6(6)	3	1	1	0	1	1	1	1	1	1	1	1	0	1	1	1	1	0	1	1	1	1	0	0	1	1	1	0
2	6(6)	3	1	1	1	1	1	1	1	1	1	1	1	1	1	1	1	1	1	1	1	1	1	1	1	1	1	1	1
2	6(6)	3	1	1	1	1	1	1	0	1	1	1	1	0	1	1	1	1	1	1	1	1	1	1	1	1	1	1	1
2	6(6)	3	1	1	0	1	1	1	1	1	1	1	1	0	1	1	1	1	1	1	1	1	1	1	1	0	1	1	0
2	6(6)	3	1	1	1	1	1	1	0	1	1	1	1	1	1	1	1	1	1	1	1	1	0	1	1	1	1	1	1
2	6(6)	3	1	1	0	1	1	1	0	0	1	1	1	0	0	1	1	1	1	1	1	1	1	1	1	1	1	1	1
2	6(6)	3	1	1	1	1	1	1	1	0	1	1	1	1	1	0	1	1	1	1	1	1	1	1	1	1	1	1	1
2	6(6)	3	0	1	1	1	1	1	0	1	1	1	1	1	1	1	1	1	1	1	1	1	1	1	1	1	1	1	1
2	6(6)	3	1	1	1	1	1	1	0	1	1	1	1	1	1	1	1	1	1	1	1	1	0	1	1	1	1	1	1
2	6(6)	3	0	1	1	1	1	1	1	1	1	1	1	1	1	1	1	1	1	1	1	1	0	0	0	1	1	1	1
2	6(6)	3	1	0	1	1	1	1	1	1	1	1	1	1	1	1	1	1	1	1	1	1	0	0	1	1	1	0	1
2	6(6)	3	1	1	1	1	1	1	1	1	1	1	0	1	1	1	0	1	1	1	1	1	1	0	1	1	1	1	1
2	6(6)	3	1	1	0	1	1	1	1	1	1	0	0	1	1	1	1	1	1	1	1	1	0	1	1	1	1	1	1
2	6(6)	3	1	1	0	1	1	1	1	1	1	1	1	1	1	1	1	1	1	1	1	1	1	1	1	1	1	1	1
2	6(6)	3	0	1	1	1	1	1	0	1	1	1	0	1	1	1	1	1	1	1	1	1	1	0	0	1	1	1	1
2	6(6)	3	1	1	1	1	1	1	0	1	1	1	1	1	1	1	1	1	1	1	1	1	1	0	1	1	1	1	1
2	6(6)	3	1	1	0	1	1	1	0	1	1	1	0	1	1	1	1	1	1	1	1	1	1	1	1	1	1	1	1
2	6(6)	3	1	1	1	1	1	1	1	1	1	1	1	1	1	1	1	1	1	1	1	1	0	1	1	1	1	1	1
2	6(6)	3	1	0	1	1	1	1	1	1	1	1	0	1	1	1	1	1	1	1	1	1	1	1	1	0	1	1	1
2	6(6)	3	1	1	1	1	1	1	1	1	1	1	1	1	1	1	1	1	1	1	1	1	0	1	0	1	1	1	1
2	6(6)	3	1	1	1	1	1	1	1	1	1	1	1	0	1	0	1	1	0	1	1	1	0	1	1	1	1	0	1
2	6(6)	3	1	1	1	1	1	1	1	1	1	1	0	1	1	1	1	1	1	1	1	1	0	1	1	1	1	1	1
2	6(6)	3	1	1	1	1	1	1	0	0	1	1	0	1	1	1	1	1	1	0	1	1	1	1	1	1	1	1	1
2	6(6)	3	1	1	1	1	1	1	1	1	1	1	0	1	1	1	1	1	1	1	1	1	0	1	1	1	1	1	1
2	6(6)	3	1	1	1	1	1	1	0	1	1	1	1	1	1	1	1	1	1	1	1	1	1	1	1	1	1	0	1
2	6(6)	3	1	1	1	1	1	1	1	1	1	1	0	1	1	1	1	1	1	1	1	1	1	1	1	1	1	1	1
2	6(6)	3	1	1	1	1	1	1	0	1	1	1	1	0	1	1	1	1	1	1	1	1	0	1	1	1	1	1	1
2	6(6)	3	1	1	1	1	1	1	1	1	1	1	0	1	1	1	1	1	1	0	1	1	0	0	1	1	1	1	1
2	6(6)	3	1	1	1	1	1	1	0	1	1	1	1	1	1	1	1	1	1	1	1	1	0	1	1	1	1	1	1
2	6(6)	3	1	1	1	1	1	1	0	1	1	1	0	1	1	1	1	1	1	1	1	1	1	1	1	1	1	1	1
2	6(6)	3	1	1	1	0	1	1	1	0	0	1	0	1	1	1	1	1	0	0	1	0	0	1	1	1	1	1	1
2	6(6)	3	1	1	1	1	1	1	0	1	1	1	0	1	1	1	1	1	1	1	1	1	1	1	1	1	1	1	1
